# Supplementary material for: Long-Term Dominance of Carbapenem-Non-Susceptible Pseudomonas aeruginosa ST111 in Hematologic Malignancy Patients and Hematopoietic Cell Transplant Recipients
Source: Front Cell Infect Microbiol. 2022 Jun 16;12:904602. doi: 10.3389/fcimb.2022.904602 (PMC9244782; doi:10.3389/fcimb.2022.904602)
Supplement: Supplementary file 2 [file Table_1.xls]

## Sheet: HM HCT blood isolates
Supplemtal Table 1: P. aeruginosa isolates from BSIs in HCT and HM patients
								Antimicrobial susceptibility
Label	Accession	HM/HCT	Hospital-associated	FQ breakthrough	MLST	CP exposurea	OprD mutationb,c	CFP	CTZ	CIP	GN	MEM	P/T	TB
007M0003	SAMN22048342	Y	Y	Y	446	N	Y328*	S	S	R	S	I	S	S
062M0102	SAMN22048343	Y	Y	Y	111	N	S100*	S	S	R	S	R	S	S
095M0019	SAMN22048344	Y	Y	Y	111	N	S100*	S	S	R	S	I	S	S
202M0012	SAMN22048345	Y	Y	Y	446	N	Y328*	S	S	R	S	I	S	S
215M0129	SAMN22048346	Y	Y	Y	446	N	Y328*	S	S	R	S	S	S	S
218M0087	SAMN22048347	Y	N	N	111	N	del232(IYR)234	S	S	R	S	R	S	S
235M0162	SAMN22048348	Y	Y	Y	111	N	Y294*	S	S	R	S	R	S	S
M0003	SAMN22048349	Y	Y	N	111	N	S100*	S	S	R	S	I	S	S
M0004	SAMN22048350	Y	Y	Y	111	N	S100*	S	S	R	S	I	S	S
M0012	SAMN22048351	Y	Y	N	260	N	-	S	S	S	S	S	S	S
M0013	SAMN22048352	Y	Y	Y	17	N	G76AR*	S	S	R	S	R	S	S
M0021	SAMN22048353	Y	Y	Y	446	N	Y328*	S	S	R	S	I	S	S
M0025	SAMN22048354	Y	Y	N	111	N	S100*	R	R	R	S	R	R	S
M0027	SAMN22048355	Y	Y	N	281	N	-	S	S	S	S	S	S	S
M0030	SAMN22048356	Y	Y	Y	111	N	S100*	S	S	R	S	R	S	S
M0031	SAMN22048357	Y	Y	Y	111	N	Y294*	S	S	R	S	R	S	S
M0032	SAMN22048358	Y	N	N	281	N	-	S	S	S	S	S	S	S
M0043	SAMN22048359	Y	Y	N	308	N	S403fs	I	I	R	S	R	I	S
M0046	SAMN22048360	Y	Y	Y	111	N	S100*	S	S	R	S	I	S	S
M0047	SAMN22048361	Y	Y	N	532	N	-	S	S	S	S	S	S	S
M0050	SAMN22048362	Y	N	N	unknown	N	-	S	S	S	S	S	S	S
M0059	SAMN22048363	Y	Y	Y	111	N	S100*	S	S	R	S	I	S	S
M0061	SAMN22048364	Y	Y	Y	111	N	Y294*	S	I	R	S	R	I	S
M0067	SAMN22048365	Y	Y	Y	111	N	S100*	S	S	R	S	I	S	S
M0068	SAMN22048366	Y	Y	N	132	N	-	S	S	S	S	S	S	S
M0071	SAMN22048367	Y	Y	N	395	N	-	S	S	S	S	S	S	S
M0081	SAMN22048368	Y	Y	N	1029	N	-	S	S	S	S	S	S	S
M0087	SAMN22048369	Y	Y	N	446	N	Y328*	S	S	R	S	R	S	S
M0089	SAMN22048370	Y	Y	N	260	N	-	R	R	S	S	S	R	S
M0090	SAMN22048371	Y	Y	Y	111	N	-	S	S	R	S	S	S	S
M0101	SAMN22048372	Y	Y	Y	111	N	Y121fs	S	S	R	I	R	S	S
M0102	SAMN22048373	Y	Y	Y	111	N	S100*	S	S	R	S	I	S	S
M0103	SAMN22048374	Y	N	N	291	N	G162fs	S	R	I	S	R	I	S
M0106	SAMN22048375	Y	Y	Y	446	N	Y328*	S	S	R	S	R	S	S
M0115	SAMN22048376	Y	N	N	598	N	-	S	S	S	S	S	S	S
M0117	SAMN22048377	Y	Y	Y	446	N	Y328*	S	S	R	S	R	S	S
M0119	SAMN22048378	Y	Y	N	270	N	-	S	S	S	S	S	S	S
M0122	SAMN22048379	Y	Y	Y	111	N	Y294*	I	I	R	S	R	I	S
M0128	SAMN22048380	Y	Y	N	299	Y	W339*	R	R	S	S	R	R	S
M0129	SAMN22048381	Y	Y	Y	27	N	-	S	S	S	S	S	S	S
M0133	SAMN22048382	Y	N	N	unknown	N	-	S	S	S	S	S	S	S
M0134	SAMN22048383	Y	Y	Y	111	N	-	S	S	S	S	I	S	S
M0147	SAMN22048384	Y	Y	N	111	N	Y294*	S	S	R	S	I	S	S
M0154	SAMN22048385	Y	N	Y	281	N	-	S	S	S	S	S	S	S
M0162	SAMN22048386	Y	N	N	281	N	-	S	S	S	S	S	S	S
M0163	SAMN22048387	Y	Y	Y	446	Y	Y328*	S	S	R	S	R	S	S
M0169	SAMN22048388	Y	Y	Y	111	N	-	S	S	R	S	S	S	S
M0170	SAMN22048389	Y	Y	Y	446	N	Y328*	S	S	R	S	R	S	S
M0177	SAMN22048390	Y	Y	Y	111	N	-	S	S	R	S	I	S	S
M0186	SAMN22048391	Y	Y	Y	446	N	Y328*	S	S	R	S	R	S	S
M0189	SAMN22048392	Y	Y	N	111	N	S100*	S	S	R	S	R	S	S
M0222	SAMN22048393	Y	Y	Y	111	N	S100*	S	I	R	S	R	I	S
M0227	SAMN22048394	Y	N	N	293	N	-	S	S	S	S	S	S	S
M0228	SAMN22048395	Y	Y	Y	108	N	-	S	S	S	S	S	S	S
M0237	SAMN22048396	Y	Y	Y	446	N	Y328*	S	S	R	S	R	S	S
M0249	SAMN22048397	Y	Y	Y	111	N	S100*	S	S	R	S	R	S	S
M0251	SAMN22048398	Y	Y	N	446	Y	Y328*	S	S	R	S	I	S	S
M0252	SAMN22048399	Y	Y	Y	446	N	Y328*	S	S	R	S	I	S	S
159M0046	SAMN22048414	N	Y	N	235	N	-	S	S	R	S	R	S	S
M0123	SAMN22048404	N	Y	N	179	N	-	S	S	S	S	S	S	s
M0193	SAMN22048406	N	Y	N	27	N	-	S	S	S	S	S	S	S
061M0117	SAMN22048411	N	Y	N	unknown	N	-	S	S	S	S	S	S	S
M0190	SAMN22048410	N	Y	N	390	N	-	S	S	S	S	S	S	S
M0056	SAMN22048403	N	Y	N	17	N	-	S	S	S	S	S	S	s
M0028	SAMN22048400	N	Y	N	233	N	-	S	S	S	S	S	S	S
M0007	SAMN22048405	N	Y	N	179	N	-	S	S	S	S	S	S	s
341M0106	SAMN22048407	N	Y	N	unknown	N	-	S	S	S	S	I	S	S
M0215	SAMN22048413	N	Y	N	252	N	-	S	S	S	S	S	S	S
364M0032	SAMN22048408	N	Y	N	1236	N	-	S	R	S	S	S	I	S
M0002	SAMN22048412	N	Y	N	2107	N	-	S	S	S	S	S	S	S
Abbreviations: BSI, bloodstream infection; HCT, hematopoietic cell transplant; HM, hematologic malignancy; CP, carbapenem, CFT, cefepime; CTZ, ceftazidime; CIP, ciprofloxacin; GN, gentamicin; MEM,
meropenem; P/T, piperacillin tazobactam; TB, tobramycin; MLST, multilocus sequence type; S, susceptible; I, intermediate; R, resistant, FQ, fluoroquinolone; fs, frameshift
a Receipt of at least one dose of a carbapenem within 180 days prior to BSI
b Compared to reference sequence NP_249649.1
c * indicates premature stop codon
